# Supplementary material for: Protocol for pooled FACS-based CRISPR knockout screening in human iPSC-derived microglia
Source: STAR Protoc. 2025 Sep 20;6(4):104111. doi: 10.1016/j.xpro.2025.104111 (PMC12483672; doi:10.1016/j.xpro.2025.104111)
Supplement: Table S1. Cell number calculation sheet, related to step 53 [file mmc2.xlsx]

## Sheet: Sheet1
INPUT
					Notes:
Library Size	813				The library size of the required screen
Required Coverage (per bin)	400				What coverage of the library would you like per sorted bin
% of cells sorted per bin	20				How many cells will you sort into your extreme bins
MOI	0.8				What MOI will you transduce the iMGL precursors
Will you fix iMGL post assay (TRUE/FALSE)	TRUE				Does your assay require the iMGL to be fixed prior to sorting?
Total number of control flasks	5				How many control flasks do you have? We recommend runnning the following: Differentiation Control, Transduction Control, Selection Control (transduced), Selection Control (non transduced), Assay specific controls.
OUTPUT
Minimum DNA Required for coverage requested per bin (ug)	2.439
Minimum Cells Required post DNA extraction, assuming 6pg DNA per cell	406500
Actual Sorted Cells Required per bin (accounting for loss during DNA extraction)	1626000
Total cells required across all bins (for sorting)	8130000
	Assay is live		Assay allows post fixing
Cells required at the end of the iMGL dif	8130000		20325000
iMGL Precursors Required (for screen conditions)	40650000		101625000
Number of T175 Required (for screen conditions)	3		7
Number of T175 Required (for T0 population)	1		1
iMGL Precursors Required (for T0 population)	15400000		15400000
Number of T75 Required (for control conditions)	5		5
iMGL Precursors Required (for control conditions)	33000000		33000000
Minimum Volume of ITMG required (L)	0.634		1.074
Total number of iMGL Precursors Required Per N=1 Screen	89050000		150025000
Number of factories required (assuming 5x10e6 cells/harvest and NOT USING BIOREACTOR)	18		31
Minimum Volume of Factory Media Required (L)	4.5		7.75
Number of U bottom plates for EB	18		31
Minimum Volume of EB media required (mL)	324		558
Total number of iPSC required	10800000		18600000
Total number of 6 well wells of iPSC required	10.8		93
