# Supplementary material for: Protocol for pooled FACS-based CRISPR knockout screening in human iPSC-derived microglia
Source: STAR Protoc. 2025 Sep 20;6(4):104111. doi: 10.1016/j.xpro.2025.104111 (PMC12483672; doi:10.1016/j.xpro.2025.104111)
Supplement: Table S2. Primer sequences for next generation sequencing library preparation, related to step 111 [file mmc3.xlsx]

## Sheet: Sheet1
Primer Name	Orientation	Reaction	Sequence	Product size
PCR1 Forward sgRNA	Forward	PCR1	CTGCGTGCGCCAATTCTG
PCR1 Reverse sgRNA	Reverse	PCR1	AGAACCGGTCCTGTGTTCTG	851
PCR1 Forward dgRNA	Forward	PCR1	ACACTCTTTCCCTACACGACGCTCTTCCGATCTCTTGTGGAAAGGACGAAACA
PCR1 Reverse dgRNA	Reverse	PCR1	TCGGCATTCCTGCTGAACCGCTCTTCCGATCTGCTGTTTCCAGCATAGCTCTT	305
PCR2_F01_AIOv3	Forward	AIOV3 Library Prep PCR2 staggered FP	AATGATACGGCGACCACCGAGATCTACACTCTTTCCCTACACGACGCTCTTCCGATCTTTCTTGTGGAAAGGACGAAACACCG
PCR2_F02_AIOv3	Forward	AIOV3 Library Prep PCR2 staggered FP	AATGATACGGCGACCACCGAGATCTACACTCTTTCCCTACACGACGCTCTTCCGATCTATTCTTGTGGAAAGGACGAAACACCG
PCR2_F03_AIOv3	Forward	AIOV3 Library Prep PCR2 staggered FP	AATGATACGGCGACCACCGAGATCTACACTCTTTCCCTACACGACGCTCTTCCGATCTGATTCTTGTGGAAAGGACGAAACACCG
PCR2_F04_AIOv3	Forward	AIOV3 Library Prep PCR2 staggered FP	AATGATACGGCGACCACCGAGATCTACACTCTTTCCCTACACGACGCTCTTCCGATCTCGATTCTTGTGGAAAGGACGAAACACCG
PCR2_F05_AIOv3	Forward	AIOV3 Library Prep PCR2 staggered FP	AATGATACGGCGACCACCGAGATCTACACTCTTTCCCTACACGACGCTCTTCCGATCTTCGATTCTTGTGGAAAGGACGAAACACCG
PCR2_F06_AIOv3	Forward	AIOV3 Library Prep PCR2 staggered FP	AATGATACGGCGACCACCGAGATCTACACTCTTTCCCTACACGACGCTCTTCCGATCTATCGATTCTTGTGGAAAGGACGAAACACCG
PCR2_F07_AIOv3	Forward	AIOV3 Library Prep PCR2 staggered FP	AATGATACGGCGACCACCGAGATCTACACTCTTTCCCTACACGACGCTCTTCCGATCTGATCGATTCTTGTGGAAAGGACGAAACACCG
PCR2_F08_AIOv3	Forward	AIOV3 Library Prep PCR2 staggered FP	AATGATACGGCGACCACCGAGATCTACACTCTTTCCCTACACGACGCTCTTCCGATCTCGATCGATTCTTGTGGAAAGGACGAAACACCG
PCR2_F09_AIOv3	Forward	AIOV3 Library Prep PCR2 staggered FP	AATGATACGGCGACCACCGAGATCTACACTCTTTCCCTACACGACGCTCTTCCGATCTACGATCGATTCTTGTGGAAAGGACGAAACACCG
PCR2_R01_AIOv3	Reverse	AIOV3 Library Prep PCR2 barcoded RP	CAAGCAGAAGACGGCATACGAGATAAGTAGAGGTGACTGGAGTTCAGACGTGTGCTCTTCCGATCTCTGTTTCCAGCATAGCTCTTAAAC
PCR2_R02_AIOv3	Reverse	AIOV3 Library Prep PCR2 barcoded RP	CAAGCAGAAGACGGCATACGAGATACACGATCGTGACTGGAGTTCAGACGTGTGCTCTTCCGATCTCTGTTTCCAGCATAGCTCTTAAAC
PCR2_R03_AIOv3	Reverse	AIOV3 Library Prep PCR2 barcoded RP	CAAGCAGAAGACGGCATACGAGATCGCGCGGTGTGACTGGAGTTCAGACGTGTGCTCTTCCGATCTCTGTTTCCAGCATAGCTCTTAAAC
PCR2_R04_AIOv3	Reverse	AIOV3 Library Prep PCR2 barcoded RP	CAAGCAGAAGACGGCATACGAGATCATGATCGGTGACTGGAGTTCAGACGTGTGCTCTTCCGATCTCTGTTTCCAGCATAGCTCTTAAAC
PCR2_R05_AIOv3	Reverse	AIOV3 Library Prep PCR2 barcoded RP	CAAGCAGAAGACGGCATACGAGATCGTTACCAGTGACTGGAGTTCAGACGTGTGCTCTTCCGATCTCTGTTTCCAGCATAGCTCTTAAAC
PCR2_R06_AIOv3	Reverse	AIOV3 Library Prep PCR2 barcoded RP	CAAGCAGAAGACGGCATACGAGATTCCTTGGTGTGACTGGAGTTCAGACGTGTGCTCTTCCGATCTCTGTTTCCAGCATAGCTCTTAAAC
PCR2_R07_AIOv3	Reverse	AIOV3 Library Prep PCR2 barcoded RP	CAAGCAGAAGACGGCATACGAGATAACGCATTGTGACTGGAGTTCAGACGTGTGCTCTTCCGATCTCTGTTTCCAGCATAGCTCTTAAAC
PCR2_R08_AIOv3	Reverse	AIOV3 Library Prep PCR2 barcoded RP	CAAGCAGAAGACGGCATACGAGATACAGGTATGTGACTGGAGTTCAGACGTGTGCTCTTCCGATCTCTGTTTCCAGCATAGCTCTTAAAC
PCR2_R09_AIOv3	Reverse	AIOV3 Library Prep PCR2 barcoded RP	CAAGCAGAAGACGGCATACGAGATTTACCGACGTGACTGGAGTTCAGACGTGTGCTCTTCCGATCTCTGTTTCCAGCATAGCTCTTAAAC
PCR2_R10_AIOv3	Reverse	AIOV3 Library Prep PCR2 barcoded RP	CAAGCAGAAGACGGCATACGAGATAGTGACCTGTGACTGGAGTTCAGACGTGTGCTCTTCCGATCTCTGTTTCCAGCATAGCTCTTAAAC
PCR2_R11_AIOv3	Reverse	AIOV3 Library Prep PCR2 barcoded RP	CAAGCAGAAGACGGCATACGAGATTCGGATTCGTGACTGGAGTTCAGACGTGTGCTCTTCCGATCTCTGTTTCCAGCATAGCTCTTAAAC
PCR2_R12_AIOv3	Reverse	AIOV3 Library Prep PCR2 barcoded RP	CAAGCAGAAGACGGCATACGAGATCAAGGTACGTGACTGGAGTTCAGACGTGTGCTCTTCCGATCTCTGTTTCCAGCATAGCTCTTAAAC
PCR2_R13_AIOv3	Reverse	AIOV3 Library Prep PCR2 barcoded RP	CAAGCAGAAGACGGCATACGAGATTCCTCATGGTGACTGGAGTTCAGACGTGTGCTCTTCCGATCTCTGTTTCCAGCATAGCTCTTAAAC
PCR2_R14_AIOv3	Reverse	AIOV3 Library Prep PCR2 barcoded RP	CAAGCAGAAGACGGCATACGAGATGTCAGTCAGTGACTGGAGTTCAGACGTGTGCTCTTCCGATCTCTGTTTCCAGCATAGCTCTTAAAC
PCR2_R15_AIOv3	Reverse	AIOV3 Library Prep PCR2 barcoded RP	CAAGCAGAAGACGGCATACGAGATCGAATACGGTGACTGGAGTTCAGACGTGTGCTCTTCCGATCTCTGTTTCCAGCATAGCTCTTAAAC
PCR2_R16_AIOv3	Reverse	AIOV3 Library Prep PCR2 barcoded RP	CAAGCAGAAGACGGCATACGAGATTCTAGGAGGTGACTGGAGTTCAGACGTGTGCTCTTCCGATCTCTGTTTCCAGCATAGCTCTTAAAC
PCR2_R17_AIOv3	Reverse	AIOV3 Library Prep PCR2 barcoded RP	CAAGCAGAAGACGGCATACGAGATCGCAACTAGTGACTGGAGTTCAGACGTGTGCTCTTCCGATCTCTGTTTCCAGCATAGCTCTTAAAC
PCR2_R18_AIOv3	Reverse	AIOV3 Library Prep PCR2 barcoded RP	CAAGCAGAAGACGGCATACGAGATCGTATCTCGTGACTGGAGTTCAGACGTGTGCTCTTCCGATCTCTGTTTCCAGCATAGCTCTTAAAC	364
